# Supplementary material for: Are current chronic fatigue syndrome criteria diagnosing different disease phenotypes?
Source: PLoS One. 2017 Oct 20;12(10):e0186885. doi: 10.1371/journal.pone.0186885 (PMC5650174; doi:10.1371/journal.pone.0186885)
Supplement: S1 File — (XLSX) [file pone.0186885.s001.xlsx]

## Sheet: Paper_data
ID	group	DSQcateg	age	Sex	FT	PT	Paid	Voluntary	Student	YearsEducation	HighestQual	PremorbidIQ	Comorbidities	CardioactMed	FIS_total	CogFailQ_total	Compass31_total	IPAQ_MET_score	IPAQ_Category	Rest_HR	Rest_sBP	Rest_dSP	Rest_mBP	Rest_LFnu_RRI	Rest_HFnu_RRI	Rest_LFHF_RRI	Rest_LFnu_dBP	Rest_HFnu_dBP	Rest_LFHF_dBP	Rest_LFnu_sBP	Rest_HFnu_sBP	Rest_LFHF_sBP	Rest_BRS	Rest_BEI	AS_NadirSBP	AS_dropSBP	AS_drop20mmHg	AS_30_15ratio	AS_AUC_baseline	VSV_RRmin	VSV_RRrebound	VSV_Peak1_SBP	VSV_Trough2e_SBP	VSV_Peak3_SBP	VSV_Trough3_SBP	VSV_Peak4_SBP	VSV_AUCbaseline	VSV_TimeBelow_1st2last	VSV_TimeBelow_baseline
LM001	Patient	Canada 2011	54	Female	0	0	0	0	0	11	o levels	116	TRUE	Yes	147	90	49.28	33	Low	65.791	135.484	91.412	105.766	57.252	42.748	1.471	48.586	18.512	2.651	48.831	18.346	2.701	13.013	69.091	135	10.3038	0	1.06577	63.4394	698	946	136	119	156	135	135	76.2509	14.63	11.28
LM002	Patient	Can2003 clin	26	Male	1	0	1	0	0	13	A levels	106	TRUE	No	62	43	22.71	Missing	Missing	75.823	117.371	67.242	81.296	60.196	39.804	1.628	69.506	10.573	6.654	52.349	19.236	2.924	25.186	71.429	129	-1.34695	0	1.4496	0	594	730	150	121	140	128	148	344.304	29.31	29.31
LM004	Patient	Can2003 clin	68	Female	0	0	0	0	0	15	BA Hons	121	TRUE	Yes	56	40	20.7	0	Low	78.037	123.022	73.677	84.234	84.038	15.962	7.125	55.931	4.716	12.24	49.229	5.902	8.494	6.604	54.286	130	-0.08145	0	1.06337	0	552	835	165	131	178	178	183	294.7	21.59	19.47
LM005	Patient	Can2003 res	47	Female	0	1	1	0	0	21	MBBS	123	TRUE	No	86	58	44.38	2439	Moderate	69.378	92.313	61.231	69.777	70.313	29.687	2.467	62.817	7.052	9.032	52.494	7.177	8.691	11.265	36.842	52	17.2755	0	0.997365	67.3945	605	628	134	106	141	108	117	0	0	0
LM006	Patient	Canada 2011	49	Female	0	0	0	0	0	11	GCSE	121	TRUE	No	149	68	53.31	2079	Moderate	73.165	114.064	76.424	85.964	56.07	43.931	1.572	59.277	3.981	16.376	48.129	6.655	7.258	5.509	50	101	20.3542	1	1.03639	187.165	594	665	146	99	138	126	156	103.631	14.01	9.61
LM008	Patient	Canada 2011	64	Male	0	0	0	0	0	13	o levels	120	TRUE	No	39	28	37.08	2788.8	Moderate	63.339	106.922	68.045	78.244	69.252	30.748	3.154	41.435	9.047	4.826	37.297	13.051	2.942	9.504	43.59	62	30.0365	1	0.986911	0	647	866	141	102	129	129	150	142.293	13.51	13.51
LM009	Patient	Fukuda only	45	Female	0	1	1	0	0	20	MA	126	TRUE	No	31	44	36.35	897	Moderate	71.294	137.359	104.048	113.438	42.559	57.441	0.809	53.013	6.898	7.709	40.019	20.684	1.976	7.606	65.979	122	11.9543	0	1.12912	24.8548	316	1233	162	134	169	151	170	121.524	16.93	12.67
LM010	Patient	Fukuda only	67	Male	0	0	0	0	0	10	o levels	107	FALSE	No	14	10	0.89	2358	Moderate	67.089	106.294	69.747	80.71	70.831	29.169	2.568	51	11.676	4.411	40.923	10.38	3.999	9.554	62.069	106	-2.31688	0	1.12052	0	592	746	153	83	113	113	131	198.067	16.46	7.45
LM011	Patient	Canada 2011	60	Male	0	0	0	0	0	11	o levels	123	TRUE	No	131	85	39.96	99	Low	77.852	103.864	66.695	74.739	67.75	32.25	2.722	58.073	8.163	7.575	59.053	10.279	5.816	8.109	69.355	96	6.66073	0	1.10285	24.1788	515	802	135	108	124	112	150	152.024	14.81	14.81
LM014	Patient	Can2003 clin	61	Male	0	0	0	0	0	11	GCSE	120	TRUE	No	77	58	48.82	1485	Moderate	60.299	123.687	90.151	99.335	65.467	34.533	2.068	50.028	4.996	10.096	39.999	7.68	5.339	9.789	70.833	101	44.3038	1	1.16487	1370.84	605	628	134	106	141	108	117	0	0	0
LM015	Patient	Canada 2011	46	Female	1	0	1	0	0	11	GCSE	110	TRUE	Yes	131	91	64.96	1386	Moderate	79.733	93.152	68.339	74.911	70.392	29.608	2.54	78.834	5.248	16.482	62.977	8.875	7.186	14.774	62.5	101	-11.8136	0	1.3007	0	539	802	147	112	167	167	167	43.547	2.97	2.97
LM016	Patient	Canada 2011	51	Female	0	0	0	0	0	18	BA Hons	121	FALSE	No	121	85	26.89	0	Low	90.864	152.492	93.17	104.652	85.631	14.369	8.012	68.674	15.238	4.768	54.684	23.412	2.364	3.221	27.778	159	6.9803	0	1.05855	0	487	518	165	147	175	163	190	61.9199	6.71	6.71
LM017	Patient	Can2003 clin	56	Female	0	0	0	0	0	20	MA	123	TRUE	Yes	83	28	25.73	925.5	Moderate	76.891	151.416	95.023	110.351	64.053	35.947	2.046	39.067	18.597	2.185	27.951	35.546	0.804	6.03	43.75	140	18.9532	0	1.18456	143.218	532	548	160	136	151	137	165	280.997	19.65	19.65
LM019	Patient	Canada 2011	26	Female	0	0	0	0	0	19	MD	112	TRUE	Yes	114	55	58.1	0	Low	80.637	105.362	72.202	80.003	66.758	33.242	2.105	68.73	4.12	16.919	57.457	10.413	5.575	7.233	39.13	90	40.736	1	1.06651	868.426	373	871	158	149	156	156	182	127.176	8.16	8.16
LM021	Patient	Canada 2011	37	Female	0	1	1	0	0	22	PHD	117	TRUE	Yes	52	51	34.04	735	Moderate	67.108	89.344	58.291	66.557	37.356	62.644	0.684	29.629	4.497	7.34	14.202	15.861	1.145	11.593	81.081	56	3.982	0	1.06234	0	637	685	85	74	113	77	84	24.3358	18.83	5.9
LM022	Patient	Canada 2011	55	Male	0	0	0	0	0	12	o levels	113	TRUE	Yes	85	44	35.87	198	Low	75.036	76.859	48.751	54.43	62.479	37.521	1.766	32.578	29.854	1.123	22.292	28.871	0.818	7.953	57.143	52	14.5311	0	1.13878	96.6	359	574	137	97	114	90	112	3.45939	8.71	1.54
LM023	Patient	Canada 2011	51	Female	0	0	0	0	0	19	MA	116	TRUE	No	144	86	78.67	0	Low	84.641	128.179	76.369	90.244	36.374	63.626	0.631	29.517	38.567	0.787	22.952	50.197	0.467	6.086	65.986	134	-5.787	0	1.08828	0	512	511	151	118	145	145	145	0	0	0
LM027	Patient	Can2003 clin	42	Female	1	0	1	0	0	20	foundation degree	117	TRUE	Yes	112	83	47.53	990	Moderate	87.634	165.685	62.765	81.458	76.51	23.49	3.634	54.845	22.742	2.472	43.389	28.955	1.522	3.723	26.471	148	13.4374	0	1.27568	61.1588	493	495	157	136	164	149	177	96.5706	15.5	9.97
LM030	Patient	Can2003 clin	60	Male	0	0	0	0	0	20	BSC	121	TRUE	Yes	107	46	22.96	2133	Moderate	75.693	113.789	77.105	85.096	76.556	23.444	3.441	54.7	27.849	2.419	62.395	7.399	8.5	11.277	46.875	92	4.67364	0	1.01762	0	549	680	120	81	108	108	118	74.5984	3.98	3.98
LM031	Patient	Can2003 clin	35	Male	1	0	1	0	0	18	MBA	118	FALSE	No	90	43	14.02	396	Low	76.969	122.482	72.18	83.844	75.995	24.005	3.575	72.168	8.455	8.692	61.649	20.122	3.104	11.893	61.818	125	0.5065	0	1.08917	0	601	855	152	132	152	152	164	69.839	13.63	13.63
LM033	Patient	Can2003 res	37	Male	0	1	1	0	0	14	A levels	121	TRUE	No	115	46	36.19	Missing	Missing	79.598	114.679	70.797	81.957	69.1891	30.8109	2.433	54.558	19.688	2.946	52.723	14.945	3.939	16.685	71.429	101	19.0306	0	1.11624	148.704	483	505	151	96	125	125	131	178.998	12.26	12.26
LM035	Patient	Fukuda only	39	Female	0	1	1	0	0	18	MSc	122	TRUE	No	48	36	28.57	148.5	Low	63.595	81.248	43.143	53.086	38.157	61.843	0.706	31.081	22.491	1.392	23.947	12.924	1.938	47.752	52	102	13.7951	0	2.7299	121.002	473	1064	127	102	130	130	152	123.422	13.32	13.32
LM036	Patient	Canada 2011	28	Female	0	0	0	0	0	14	Highers	115	TRUE	No	93	50	40.09	0	Low	119.439	107.967	72.395	81.482	32.875	67.125	0.496	39.162	46.701	0.843	49.737	39.142	1.293	13.871	62.5	105	9.4716	0	1.40378	15.9096	478	1581	126	118	122	119	134	0.352896	0.48	0.48
LM037	Patient	Canada 2011	47	Male	0	1	1	0	0	12	NVQ	124	TRUE	No	58	55	31.17	1220	Moderate	57.3	110.239	66.209	78.171	62.984	37.016	1.74	46.354	15.016	3.116	37.257	6.582	5.666	16.174	68.75	105	12.8613	0	1.2418	61.4489	730	852	144	102	134	134	134	149.618	10.37	10.37
LM038	Patient	Canada 2011	64	Female	0	0	0	0	0	15	none	89	TRUE	No	157	60	69.58	0	Low	74.484	120.923	67.821	82.679	9.188	90.812	0.107	21.287	44.375	0.497	23.232	40.784	0.604	3.743	27.273	128	3.32175	0	1.84848	0
LM039	Patient	Canada 2011	42	Female	0	0	0	0	0	19	PHD	127	TRUE	No	96	37	13.27	0	Low	72.639	96.841	64.71	74.632	53.898	46.102	1.262	57.219	20.819	3.219	36.858	39.196	0.945	10.785	44.737	99	-2.36659	0	1.12737	0	632	806	131	109	120	120	128	0	0	0
LM040	Patient	Can2003 res	23	Female	0	0	0	0	0	14	A levels	123	TRUE	No	61	29	27.71	0	Low	81.146	87.762	55.087	66.392	52.52	47.48	1.234	45.581	6.058	7.766	39.646	6.775	6.609	22.829	87.037	103	7.24086	0	1.06705	8.69277	379	495	162	128	148	141	155	3.98573	10.41	1.32
LM041	Patient	Can2003 res	38	Female	0	0	0	0	0	18	MA	121	TRUE	Yes	112	72	45.43	0	Low	77.97	123.24	72.272	83.6	89.651	10.349	16.991	65.538	3.371	24.301	76.501	3.615	23.52	11.613	86.765	139	-2.1927	0	1.11503	0	594	616	153	132	146	134	149	95.881	14.09	14.09
LM042	Patient	Can2003 res	34	Female	0	0	0	0	0	12	Highers	126	FALSE	Yes	101	36	44.56	1039.5	Moderate	83.237	100.716	68.606	79.044	54.698	45.302	1.29	55.357	22.894	2.448	47.744	28.037	1.711	13.224	80.488	65	15.0038	0	0.924649	62.2001	336	839	119	88	91	77	119	226.972	13.42	13.42
LM043	Patient	Canada 2011	44	Female	0	0	0	0	0	11	CSEs	92	TRUE	Yes	105	37	45.74	33	Low	77.997	102.285	67.228	76.534	47.882	52.119	1.015	39.242	9.485	4.219	32.379	32.789	1.114	6.097	60.274	114	33.0498	1	1.16716	153.593	628	717	194	139	176	176	176	257.435	12.45	12.45
LM044	Patient	Can2003 clin	59	Male	0	0	0	0	0	17	BSc	106	TRUE	No	83	61	42.9	891	Low	67.725	103.053	62.537	72.664	75.517	24.483	4.074	61.473	9.566	6.506	50.793	12.651	4.048	12.035	79.07	63	38.2959	1	1.08333	898.318	442	949	121	97	157	155	156	41.8918	4.22	4.22
LM045	Patient	Fukuda only	47	Female	0	1	1	0	0	17	BSc	122	TRUE	No	66	55	33.66	1566	Moderate	79.484	97.892	62.977	71.129	63.961	36.039	2.062	69.123	8.972	9.009	62.001	18.533	3.442	9.673	40.323	100	0.373745	0	1.01014	0	491	549	140	128	139	139	139	0	0	0
LM046	Patient	Can2003 clin	43	Female	1	0	1	0	0	18	BSc	122	TRUE	Yes	65	44	36.54	372	Low	58.585	79.931	46.417	54.616	39.059	60.941	0.661	43.205	23.847	1.939	33.89	13.452	2.562	31.991	51.852	78	3.37432	0	2.16667	0	897	1029	92	92	103	100	103	5.05947	0.71	0.71
LM048	Patient	Canada 2011	41	Female	0	0	0	0	0	12	A levels	121	TRUE	No	78	35	22.48	0	Low	84.924	109.42	67.878	83.233	48.997	51.003	0.999	66.78	6.278	10.838	64.75	10.217	6.434	11.906	100	94	4.59023	0	0.998423	0	282	631	93	87	94	92	93	44.5356	13.69	11.72
LM049	Patient	Canada 2011	61	Male	0	0	0	0	0	10	GCSE	122	TRUE	Yes	83	43	22.7	99	Low	66.935	117.288	68.432	78.066	63.659	36.341	1.886	45.991	9.354	4.988	40.087	10.15	3.962	18.978	51.351	122	2.05195	0	1.02282	0
LM050	Patient	Canada 2011	28	Female	0	0	0	0	0	21	MSc	107	TRUE	No	140	66	49.57	0	Low	76.593	95.758	60.103	73.032	20.462	79.538	0.298	58.646	32.405	1.85	65.577	19.666	3.34	14.02	58.824	93	6.96387	0	1.11546	24.5191	398	677	141	94	117	117	151	193.492	13.73	13.73
LM051	Patient	Canada 2011	39	Female	1	0	1	0	0	16	BSc	118	TRUE	No	124	80	59.46	198	Low	74.969	89.86	60.698	67.613	45.193	54.807	0.85	58.418	14.818	3.981	47.997	13.175	3.652	20.118	73.529	90	-0.105035	0	1.15674	0	507	630	125	103	135	135	135	0	0	0
LM052	Patient	Canada 2011	41	Female	0	0	0	0	0	16	HND	126	TRUE	No	88	47	46.5	0	Low	85.84	81.427	60.733	63.607	63.552	36.448	1.882	52.329	13.826	3.813	44.755	15.355	2.912	6.681	19.149	67	-2.93934	0	1.09777	0	492	1041	99	90	133	130	130	0	0	0
LM053	Patient	Canada 2011	65	Female	0	0	0	0	0	18	PHd	124	TRUE	Yes	55	41	47.72	396	Low	76.114	110.205	70.442	79.489	69.492	30.508	2.5	50.148	5.186	9.732	51.314	14.411	3.633	7.059	46.774	97	18.9879	0	1.17881	134.181	550	612	157	107	148	147	161	177.332	13.33	13.33
LM054	Patient	Canada 2011	54	Female	0	0	0	0	0	12	o levels	112	TRUE	Yes	129	54	63.55	0	Low	69.606	84.237	61.59	69.078	49.898	50.102	1.113	43.372	27.147	1.63	32.383	37.106	0.883	11.638	79.545	72	15.2439	0	1.11453	110.518	511	875	107	80	92	90	90	577.302	69.56	62.39
LM055	Patient	Canada 2011	37	Female	1	0	1	0	0	16	Btec	120	TRUE	No	81	59	46.42	4185	High	72.609	121.141	75.998	89.651	42.396	57.604	0.77	53.448	6.094	9.545	33.543	39.386	0.855	16.549	81.111	114	17.3336	0	1.1374	71.6117	577	759	157	128	147	129	173	25.6914	11.35	5.57
LM056	Patient	Canada 2011	45	Female	0	0	0	0	0	11	o levels	116	TRUE	Yes	102	76	52.35	66	Low	70.527	101.026	73.042	79.004	61.224	38.776	1.652	55.54	6.132	9.349	48.795	5.536	9.492	9.996	50	79	22.6195	1	1.11081	118.171	452	911	137	126	151	145	175	0	0	0
LM059	Patient	Can2003 res	61	Female	0	0	0	0	0	18	MCSP	127	TRUE	No	118	70	31.95	636	Moderate	79.606	87.791	59.501	64.696	76.73	23.27	3.912	78.424	3.606	21.958	63.066	3.503	18.496	21.087	82.5	80	15.7689	0	1.07969	30.7408	572	970	122	95	123	112	146	0	0	0
LM060	Patient	Fukuda only	31	Female	0	0	0	0	0	12	BA Hons	121	TRUE	Yes	106	57	35.64	412.5	Low	72.098	111.749	76.299	86.338	65.169	34.831	5.912	68.135	13.043	5.413	68.536	19.647	3.758	15.709	92.424	109	8.32158	0	1.07551	15.0572	420	771	149	114	139	105	181	55.7815	12.75	4.5
LM062	Patient	Fukuda only	26	Female	0	0	0	0	0	16	BSc	117	TRUE	No	84	50	22.49	742.5	Moderate	67.984	83.094	58.405	65.966	53.097	46.903	1.311	54.571	8.256	6.63	41.186	7.159	5.782	33.765	75	69	9.89455	0	1.16192	18.7614	527	920	129	90	115	103	139	148.65	14.19	11.48
LM063	Patient	Canada 2011	48	Male	0	1	1	0	0	11	n/a	110	TRUE	No	95	58	37.12	0	Low	78.651	95.311	63.081	71.795	70.994	29.006	2.574	63.79	11.358	5.758	54.013	26.511	2.046	9.417	41.27	69	25.2757	1	1.17174	133.666	266	821	135	72	125	102	102	597.416	44.25	37.86
LM064	Patient	Can2003 res	41	Female	0	1	1	0	0	14	n/a	118	TRUE	No	63	35	34.8	0	Low	65.966	96.258	59.929	72.138	26.876	73.124	0.372	69.031	11.659	6.283	66.263	5.973	11.261	33.441	54.545	59	24.0276	1	1.50781	299.09	437	961	67	55	64	64	96	7.92197	5.46	5.46
LM070	Patient	Can2003 res	43	Female	0	0	0	0	0	18	Msc	126	TRUE	No	89	87	32.92	208.5	Low	70.495	97.775	63.138	72.43	77.903	22.097	3.945	69.752	5.075	13.947	56.809	5.462	10.41	22.675	88.636	87	14.1697	0	1.40271	41.2741	505	976	149	119	141	141	179	29.9838	2.58	2.58
LM074	Patient	Canada 2011	54	Female	0	1	1	0	0	15	HND	123	TRUE	No	67	31	28.47	Missing	Missing	72.617	128.054	79.22	95.494	59.937	40.063	1.75	31.893	2.769	11.428	30.157	9.596	3.388	8.293	64.444	111	3.7954	0	1.09222	9.24174	692	868	157	123	146	146	155	255.694	13.19	13.19
LM925	Control	control	59	Male	0	1	1	0	0	19	MA	116	TRUE	No		17	5.9	1149	Moderate	75.504	109.732	67.913	81.412	68.269	31.731	2.339	54.099	6.748	8.131	48.431	8.948	5.491	13.932	69.492	101	4.69254	0	1.04185	0	594	608	148	120	144	132	151	23.5218	4.87	4.87
LM961	Control	control	61	Female	0	0	0	0	0	18	BE d	126	TRUE	No		42	15.79	247.5	Low	71.648	119.394	66.973	80.442	67.87	32.13	2.294	39.401	11.819	3.409	43.16	8.775	5.003	5.922	52.308	118	6.5684	0	1.0625	0	513	933	166	107	116	107	217	295.261	11.59	11.59
LM967	Control	control	53	Female	0	0	0	0	0	11	Btec	122	TRUE	No		32	2.68	1386	Moderate	71.248	93.454	64.435	72.101	61.111	38.889	1.721	20.399	10.242	2.043	15.691	35.011	0.455	5.081	53.333	76	29.4276	1	1.10123	444.994	335	766	146	109	120	113	133	43.1483	6.51	6.51
LM968	Control	control	25	Female	0	0	0	0	1	18	MA	120	FALSE	No		25	15.14	693	Moderate	78.62	104.588	62.246	74.075	43.15	56.85	0.784	74.472	6.628	11.31	51.568	32.385	1.614	11.068	60.345	90	15.9645	0	1.26786	91.2777	342	855	140	117	135	133	142	26.5423	10.12	6.35
LM969	Control	control	63	Female	0	0	0	0	0	13	A levels	124	TRUE	No		38	9.58	3066	High	78.233	96.45	65.859	73.428	46.547	53.453	1.001	55.824	5.673	10.869	51.347	9.001	5.966	5.894	60.938	76	25.3284	1	1.01221	372.912	605	877	150	100	143	143	155	224.457	11.52	11.52
LM971	Control	control	65	Male	0	0	0	0	0	12	o levels	129	TRUE	No		19	0	876	Low	77.451	110.548	73.654	80.977	68.766	31.234	2.542	35.843	34.208	1.075	25.584	17.928	1.431	15.433	63.636	76	33.0919	1	1.04871	954.162	390	1046	130	89	109	99	99	1189.16	66.89	66.89
LM972	Control	control	62	Female	0	0	0	0	0	18	PGCE	127	TRUE	No		36	14.92	Missing	Missing	59.697	93.148	57.625	68.554	71.976	28.024	3.321	15.648	3.62	4.378	24.21	9.575	2.583	12.204	67.857	88	19.506	0	1.0806	143.783	362	962	124	88	117	100	153	171.03	15.29	13.2
LM973	Control	control	28	Male	0	0	0	0	1	20	A levels	121	FALSE	No		47	2.68	1770	Moderate	64.617	119.015	79.15	91.4	44.793	55.207	0.935	48.296	30.076	1.694	39.336	9.745	4.172	36.382	75	106	16.4839	0	1.59004	114.706	666	1250	149	113	123	123	144	78.8111	12.56	12.56
LM975	Control	control	40	Female	1	0	1	0	0	22	Msc	122	FALSE	No		40	7.36	1230	Moderate	75.477	89.058	64.914	71.289	74.652	25.348	3.247	57.57	4.832	11.853	29.59	3.607	8.309	3.754	18.75	65	24.9113	1	1.03049	395.398	503	1264	107	73	135	116	141	47.1756	3.17	3.17
LM977	Control	control	38	Female	0	1	1	0	0	16	Msc	116	TRUE	No		27	7.35	1440	Moderate	83.753	113.322	75.829	88.666	77.056	22.944	4.308	66.568	10.946	6.587	55.868	19.29	2.99	6.882	59.155	101	22.0146	1	1.1161	76.0185
[truncated: 7 more columns]
